# Supplementary material for: Polyethyleneimine facilitates the growth and electrophysiological characterization of iPSC-derived motor neurons
Source: Sci Rep. 2024 Oct 30;14:26106. doi: 10.1038/s41598-024-77710-1 (PMC11525838; doi:10.1038/s41598-024-77710-1)
Supplement: Supplementary file 2 — Supplementary Material 2 [file 41598_2024_77710_MOESM2_ESM.xlsx]

## Sheet: Table S1
Table S1. The detailed price of each coating reagents.
Reagents	Supplier /Cat.no	Stock conc.	volume	Working conc.	Price €	Cost(€)/ml*
Poly-L-ornithine	Sigma/P4957	100µg/ml	50ml	20μg/ml	132	5.15
Laminin	Sigma/L2020	1mg/ml	1ml	20μg/ml	231	8.23
fibronectin	Sigma/F1141	1mg/ml	1ml	10μg/ml	308	11.38
Matrigel	Corning/356278	n.d.	5ml	1:20 or 1:50	314.85	1.79
PEI	Sigma/P3143	0.5	100ml	0.001	54	0.11
*The costs per ml= Price/(Stock concentration*Volume)*Working concentration.

## Sheet: Table S2
Number of Active electrodes
	PEI			POM
	Mean	SEM	N	Mean	SEM	N	P Value	Significance
D18	0	0	45	0	0	24
D20	0.0689655	0.0478872	45	0	0	24	0.161	No
D22	0.172414	0.0713861	45	0.5	0.182574	24	0.111	No
D24	0.344828	0.113994	45	2.375	0.473242	24	<0.001	***
D26	0.551724	0.16893	45	5.4375	0.5843	24	<0.001	***
D28	1.68966	0.333305	45	9.8125	0.672178	24	<0.001	***
D30	3.27586	0.393596	45	10.9375	0.787765	24	<0.001	***
D32	3.2069	0.442171	45	9.875	0.956883	24	<0.001	***
D34	5.96552	0.51929	45	8.625	1.1686	24	0.05	No
D36	10.3448	0.624373	45	7.625	1.1933	24	0.055	No
D38	11.9655	0.793264	45	7.25	1.38894	24	0.007	**
D40	12.4828	0.711656	45	6.75	1.27312	24	<0.001	***
D42	13.1034	0.759739	45	6.1875	1.30773	24	<0.001	***
D44	13.069	0.815386	45	5.5625	1.31012	24	<0.001	***
D46	13.5862	0.763253	45	5.25	1.31181	24	<0.001	***
D48	13.2414	0.785734	45	5.5625	1.24823	24	<0.001	***
Mean Firing Rate(Hz)
	PEI			POM
	Mean	SEM	N	Mean	SEM	N	P Value	Significance
D18	0.000344862	7.96148e-05	45	0.000377687	8.7604e-05	24	0.783	No
D20	0.00193966	0.00052396	45	0.000846437	0.000187739	24	0.058	No
D22	0.00449707	0.00124918	45	0.00705719	0.00194572	24	0.278	No
D24	0.0072701	0.00162557	45	0.0448568	0.0100467	24	0.002	**
D26	0.0119396	0.00318743	45	0.247852	0.0657742	24	0.003	**
D28	0.0390087	0.00850276	45	0.840052	0.169932	24	<0.001	***
D30	0.102759	0.0182422	45	1.50048	0.406962	24	0.004	**
D32	0.0945259	0.0227126	45	1.38553	0.396222	24	0.005	**
D34	0.218958	0.0388064	45	0.789753	0.251266	24	0.04	*
D36	0.501027	0.0676421	45	0.611979	0.212664	24	0.625	No
D38	0.96482	0.142863	45	0.713073	0.30772	24	0.466	No
D40	1.06685	0.135748	45	0.698346	0.317946	24	0.299	No
D42	1.37055	0.172743	45	0.629831	0.247586	24	0.02	*
D44	1.64338	0.223158	45	0.584961	0.248355	24	0.003	**
D46	2.053	0.274736	45	0.621641	0.286465	24	<0.001	***
D48	2.07717	0.292625	45	0.735612	0.300672	24	0.003	**
Burst Frequency (Hz)
	PEI			POM
	Mean	SEM	N	Mean	SEM	N	P Value	Significance
D18	0	0	45	0	0	23
D20	0	0	45	0.000196059	0.000196059	17	0.332	No
D22	0.000588235	0.000357991	34	0.00722229	0.00116907	7	<0.001	***
D24	0.000555545	0.00042705	33	0.0111197	0.00169028	13	<0.001	***
D26	0.00143791	0.000837244	34	0.0244854	0.00408116	18	<0.001	***
D28	0.013074	0.00508311	21	0.0365721	0.00431939	20	0.001	**
D30	0.0401179	0.011432	26	0.0505632	0.00608123	23	0.425	No
D32	0.0399543	0.0080097	22	0.0783993	0.0126489	22	0.015	*
D34	0.0409883	0.0070785	32	0.064002	0.017018	24	0.221	No
D36	0.0393529	0.00580797	35	0.028816	0.00812906	24	0.297	No
D38	0.0437713	0.00519391	36	0.0275035	0.00760132	18	0.086	No
D40	0.0429018	0.00526666	42	0.0344958	0.0124803	20	0.54	No
D42	0.0478953	0.00530995	42	0.0391288	0.0134481	21	0.549	No
D44	0.0523055	0.00699031	44	0.0424068	0.0140188	20	0.532	No
D46	0.0588594	0.00727163	45	0.0322881	0.00815567	17	0.019	*
D48	0.0577818	0.00643164	45	0.0400496	0.00686323	19	0.065	No
Network Burst Frequency(Hz)
	PEI			POM
	Mean	SEM	N	Mean	SEM	N	P Value	Significance
D18	0	0	0	0	0	0
D20	0	0	0	0	0	0
D22	0	0	0	0	0	0
D24	0	0	0	0.01	0.003333	2	0.205	No
D26	0	0	0	0.0225641	0.00362316	13	<0.001	***
D28	0.026667	0	1	0.0335556	0.0042097	15
D30	0.0166663	0.0133333	3	0.0379999	0.00555683	15	0.244	No
D32	0.066667	0	1	0.0388889	0.00613172	12
D34	0.0266667	0.00717112	13	0.0194872	0.00369506	13	0.385	No
D36	0.0309524	0.00312326	28	0.0152082	0.0047626	16	0.01	*
D38	0.0322668	0.00355757	25	0.0169443	0.00466844	12	0.015	*
D40	0.0301191	0.00367507	28	0.0189999	0.00397682	10	0.051	No
D42	0.0416667	0.00623255	28	0.0193333	0.00317399	10	0.003	**
D44	0.0623809	0.0101689	28	0.0162963	0.00357656	9	<0.001	***
D46	0.0904937	0.0121881	27	0.0166668	0.00258203	6	<0.001	***
D48	0.0990666	0.0138437	25	0.0261907	0.00714284	7	<0.001	***
Synchrony index
	PEI			POM
	Mean	SEM	N	Mean	SEM	N	P Value	Significance
D18	0	0	45	0	0	24
D20	0.00167669	0.00122932	45	0	0	24	0.183	No
D22	0.00052331	0.000356911	45	0.006535	0.0020008	24	0.009	**
D24	0.00306717	0.00168434	45	0.0137065	0.00277493	24	0.003	**
D26	0.00545707	0.00182408	45	0.0464193	0.00720039	24	<0.001	***
D28	0.00950814	0.00277929	45	0.116793	0.0129277	24	<0.001	***
D30	0.0221783	0.00628357	45	0.161816	0.0218726	24	<0.001	***
D32	0.0121143	0.00377533	45	0.157106	0.0302279	24	<0.001	***
D34	0.105557	0.0235873	45	0.200115	0.0313348	24	0.022	*
D36	0.23822	0.0367105	45	0.252387	0.0338161	24	0.778	No
D38	0.290471	0.0333463	45	0.171435	0.040461	24	0.03	*
D40	0.342046	0.0327897	45	0.167517	0.0403778	24	0.002	**
D42	0.405955	0.0297735	45	0.143864	0.0418474	24	<0.001	***
D44	0.407652	0.0299524	45	0.126679	0.0384441	24	<0.001	***
D46	0.436123	0.0315867	45	0.108201	0.0380549	24	<0.001	***
D48	0.430366	0.0411955	45	0.0991382	0.0369143	24	<0.001	***

## Sheet: Table S3
Number of Active electrodes																			N= corresponding signals detected wells
	ALSH47C1 PEI			ALSH47C1 POM			ALS53C5 PEI			ALS53C5 POM			ALS57C1 PEI			ALS57C1 POM
	Mean	SEM	N	Mean	SEM	N	Mean	SEM	N	Mean	SEM	N	Mean	SEM	N	Mean	SEM	N
D18	0	0	16	0	0	8	0	0	14	0	0	8	0	0	15	0.125	0.125	8
D20	0	0	16	0	0	8	0.142857	0.0970523	14	0	0	8	0	0	15	0.125	0.125	8
D22	0.0625	0.0625	16	0.25	0.163663	8	0.214286	0.113804	14	0.875	0.295048	8	0.2	0.106904	15	0.25	0.163663	8
D24	0.0625	0.0625	16	0.125	0.125	8	0.428571	0.172706	14	2.875	0.580563	8	0.333333	0.159364	15	1.75	0.773443	8
D26	0.1875	0.135976	16	2.5	1.0177	8	1	0.2965	14	5.25	0.860855	8	0.266667	0.118187	15	3.625	1.23834	8
D28	0.5625	0.157288	16	5.125	1.84621	8	2.07143	0.549368	14	9.75	1.1764	8	1.33333	0.410188	15	7.25	1.20638	8
D30	0.9375	0.265656	16	5.5	1.33631	8	3.57143	0.541815	14	11	1.23924	8	2.93333	0.665237	15	9.375	1.47524	8
D32	1	0.316228	16	3.875	0.742522	8	3.71429	0.721937	14	10.625	1.23834	8	3.53333	0.631451	15	11.125	0.833185	8
D34	2.6875	0.825221	16	3.375	0.730399	8	5.92857	0.801539	14	8.75	1.48504	8	3.73333	0.923073	15	11.5	1	8
D36	5.1875	1.48104	16	3.75	0.49099	8	9.5	0.900244	14	6.875	1.5052	8	8.06667	1.16073	15	12.125	0.580563	8
D38	6.3125	1.49922	16	2.875	0.692756	8	11	1.35062	14	6.125	1.68436	8	10.8	1.22358	15	12.75	0.674802	8
D40	6.25	1.05079	16	3.75	1.0133	8	13.2857	0.996855	14	5.875	1.25978	8	12.3333	1.094	15	12.25	0.700765	8
D42	6.75	1.1565	16	4.125	1.39434	8	14.0714	1.03491	14	5.25	1.23563	8	12.9333	1.04411	15	11.625	0.730399	8
D44	7.5	0.970395	16	3.5	1.59239	8	14.2143	1.04397	14	4.375	1.08459	8	12.2667	1.24007	15	10.375	1.17925	8
D46	8.5	1.06458	16	2.75	1.41105	8	14.5	0.981981	14	3.875	1.09279	8	12.3333	1.2561	15	9.5	1.36277	8
D48	7.375	0.978413	16	3.125	1.54038	8	14.2143	1.04922	14	4.75	0.95898	8	10.4667	1.54571	15	8.125	1.757	8
Mean Firing Rate(Hz)
	ALSH47C1 PEI			ALSH47C1 POM			ALS53C5 PEI			ALS53C5 POM			ALS57C1 PEI			ALS57C1 POM
	Mean	SEM	N	Mean	SEM	N	Mean	SEM	N	Mean	SEM	N	Mean	SEM	N	Mean	SEM	N
D18	0.000169188	6.36877e-05	16	0.0003385	0.000103696	8	0.000416786	0.000129226	14	0.000468875	0.00012909	8	0.000263867	8.25196e-05	15	0.0256771	0.0255284	8
D20	0.00046875	0.000119561	16	0.000338625	0.000147	8	0.00284229	0.000949596	14	0.0009375	0.000297184	8	0.000958267	0.000438775	15	0.00169262	0.00076385	8
D22	0.00156244	0.000990408	16	0.00302062	0.00111294	8	0.00558029	0.00178846	14	0.0110937	0.00330221	8	0.00566667	0.0028262	15	0.00937487	0.00522114	8
D24	0.00395838	0.00262808	16	0.00513025	0.00193278	8	0.00965764	0.00283323	14	0.0614842	0.0163582	8	0.005375	0.00163638	15	0.0237241	0.010587	8
D26	0.00350256	0.00115079	16	0.0384635	0.0145272	8	0.0189434	0.00596683	14	0.298255	0.112957	8	0.00780553	0.00208156	15	0.169792	0.0782244	8
D28	0.0163151	0.0048835	16	0.174531	0.0641465	8	0.0558186	0.0158622	14	0.717214	0.162173	8	0.0197082	0.00570372	15	0.90526	0.322907	8
D30	0.0370704	0.0145188	16	0.160677	0.0444212	8	0.10933	0.032512	14	1.05195	0.157394	8	0.0980417	0.0219346	15	2.02409	0.769992	8
D32	0.0283334	0.00869256	16	0.173646	0.0410023	8	0.109628	0.0444122	14	0.993724	0.215717	8	0.19	0.0570139	15	2.22219	0.642944	8
D34	0.0494791	0.0149638	16	0.174297	0.0479639	8	0.226607	0.0568456	14	0.479375	0.14464	8	0.200444	0.0612451	15	1.76029	0.313996	8
D36	0.106133	0.0315874	16	0.0977345	0.0289952	8	0.477411	0.0676569	14	0.368203	0.164148	8	0.556222	0.115753	15	1.46437	0.262555	8
D38	0.164102	0.0447286	16	0.053203	0.0181038	8	0.883274	0.147844	14	0.25099	0.089173	8	1.26846	0.221799	15	1.75328	0.446123	8
D40	0.153633	0.0356444	16	0.108594	0.0347914	8	1.13219	0.106504	14	0.2075	0.0650505	8	1.60785	0.204482	15	2.04604	0.474719	8
D42	0.185872	0.041435	16	0.163203	0.0766525	8	1.48929	0.145761	14	0.214948	0.0581151	8	1.94844	0.318703	15	1.80065	0.317917	8
D44	0.204284	0.0426103	16	0.130339	0.0624013	8	1.78135	0.199995	14	0.188255	0.0687437	8	2.2944	0.374043	15	1.55391	0.346343	8
D46	0.255352	0.0512289	16	0.167344	0.086283	8	2.2028	0.224247	14	0.192162	0.0549481	8	2.63882	0.400321	15	1.33549	0.47609	8
D48	0.404649	0.117147	16	0.196042	0.101946	8	2.13734	0.215658	14	0.287109	0.0595897	8	2.17406	0.511238	15	1.34411	0.526812	8
Network Burst Frequency(Hz)
	ALSH47C1 PEI			ALSH47C1 POM			ALS53C5 PEI			ALS53C5 POM			ALS57C1 PEI			ALS57C1 POM
	Mean	SEM	n	Mean	SEM	n	Mean	SEM	n	Mean	SEM	n	Mean	SEM	n	Mean	SEM	n
D18	0	0	0	0	0	0	0	0	0	0	0	0	0	0	0	0	0	0
D20	0	0	0	0	0	0	0	0	0	0	0	0	0	0	0	0	0	0
D22	0	0	0	0	0	0	0	0	0	0	0	0	0	0	0	0	0	0
D24	0	0	0	0	0	0	0	0	0	0.01	0.003333	2	0	0	0	0	0	0
D26	0	0	0	0.01	0.00192431	3	0	0	0	0.0238888	0.00348715	6	0	0	0	0.03	0.00892355	4
D28	0	0	0	0.0133332	0.00235702	4	0.026667	0	1	0.0338096	0.00303674	7	0	0	0	0.0533335	0.00235702	4
D30	0.003333	0	2	0.0216665	0.000962154	4	0.043333	0	1	0.0295237	0.0045675	7	0	0	0	0.0579998	0.0114795	5
D32	0	0	0	0.016667	0	1	0.066667	0	1	0.0295239	0.006604	7	0	0	0	0.0629166	0.01375	8
D34	0.0119047	0.00239678	7	0.00555533	0.00222233	3	0.0344443	0.0105995	3	0.0161112	0.003983	6	0.0533337	0.0233333	3	0.0762501	0.0211142	8
D36	0.00904771	0.000614698	7	0.0066665	0.00149079	6	0.0316667	0.0022578	14	0.0166666	0.00912872	8	0.0514286	0.00176048	7	0.0450001	0.0121662	8
D38	0.00833338	0.00109106	8	0.005	0.001667	2	0.0336365	0.00122719	11	0.0109523	0.00238101	7	0.0705128	0.00843818	13	0.0304165	0.00582266	8
D40	0.0125927	0.00433115	9	0.00555567	0.00111133	3	0.0325642	0.00327195	13	0.0153332	0.00429477	5	0.0841025	0.0119361	13	0.0633334	0.0299205	8
D42	0.0137037	0.00330751	9	0.006	0.00124731	5	0.048718	0.00961166	13	0.02	0.00527047	5	0.0921429	0.0138261	14	0.0504166	0.0208208	8
D44	0.0143332	0.00329792	10	0.013333	0	2	0.0853846	0.0169864	13	0.014	0.00590676	5	0.108718	0.0122564	13	0.035	0.0151962	6
D46	0.015	0.00212282	10	0.015	0.008333	2	0.124359	0.016449	13	0.0183335	0.0016665	2	0.131282	0.0147946	13	0.0158335	0.00393826	4
D48	0.0377777	0.0136196	9	0.018333	0.015	2	0.127692	0.0187097	13	0.0333337	0.0166667	3	0.107273	0.0155363	11	0.0208335	0.0041665	4
Synchrony index
	ALSH47C1 PEI			ALSH47C1 POM			ALS53C5 PEI			ALS53C5 POM			ALS57C1 PEI			ALS57C1 POM
	Mean	SEM	n	Mean	SEM	n	Mean	SEM	n	Mean	SEM	n	Mean	SEM	n	Mean	SEM	n
D18	0	0	0	0	0	0	0	0	14	0	0	0	0	0	14	0	0	0
D20	0	0	0	0	0	0	0.00251171	0.0023904	14	0	0	0	0.000961429	0.000959123	14	0	0	0
D22	0	0	0	0.00158025	0.00207734	8	0.00111043	0.000718587	14	0.009185	0.0025326	8	-2.64286e-05	2.64286e-05	14	0.00225113	0.00234491	8
D24	-7.29375e-05	8.73926e-05	16	0.0031885	0.00219569	8	0.00466157	0.00308481	14	0.0133233	0.00322779	8	0.00177521	0.00164798	14	0.0109012	0.00525837	8
D26	0.00359319	0.00200493	16	0.024652	0.0105968	8	0.00537757	0.00279066	14	0.0357292	0.0110094	8	0.0017885	0.00170183	14	0.0323338	0.0136311	8
D28	0.00749013	0.00354059	16	0.0535101	0.0226115	8	0.0095545	0.00444415	14	0.107181	0.0205204	8	0.00189571	0.000664128	14	0.0741052	0.0291064	8
D30	0.022526	0.0106258	16	0.0536717	0.0213922	8	0.0146182	0.00618088	14	0.144413	0.029237	8	0.00592493	0.00193321	14	0.128311	0.0497865	8
D32	0.0100608	0.00478627	16	0.0203552	0.0168333	8	0.0120018	0.00600128	14	0.144901	0.0288368	8	0.00252543	0.000695353	14	0.155006	0.0580982	8
D34	0.125859	0.0420997	16	0.0684624	0.0326594	8	0.0460588	0.0145397	14	0.158862	0.038394	8	0.0288928	0.00943791	14	0.17891	0.0653477	8
D36	0.24498	0.0707136	16	0.160185	0.0494674	8	0.124361	0.0242815	14	0.154171	0.0334007	8	0.0922033	0.0274689	14	0.220704	0.0755283	8
D38	0.260311	0.0691695	16	0.0452248	0.0296581	8	0.175689	0.0318003	14	0.102068	0.0221553	8	0.147035	0.0338562	14	0.24008	0.0672773	8
D40	0.271993	0.0715014	16	0.0821817	0.0358017	8	0.243715	0.03833	14	0.0880804	0.0239637	8	0.196505	0.0383048	14	0.219709	0.0713382	8
D42	0.292101	0.0730566	16	0.0733999	0.0271646	8	0.332523	0.0406604	14	0.0751524	0.02193	8	0.231457	0.0430049	14	0.213255	0.0748636	8
D44	0.313776	0.0727539	16	0.0744825	0.0385949	8	0.316608	0.0324203	14	0.0630586	0.0226025	8	0.242605	0.0469963	14	0.187385	0.0689491	8
D46	0.336528	0.0761924	16	0.0723225	0.0458065	8	0.352814	0.0336214	14	0.0469815	0.026456	8	0.254041	0.048669	14	0.170165	0.0663212	8
D48	0.345643	0.0723059	16	0.0632048	0.0381442	8	0.338892	0.0551824	14	0.0468856	0.0265306	8	0.237418	0.0648275	14	0.154769	0.0649028	8

## Sheet: Table S4
Number of Active electrodes
	Control POM			Patient POM							Control PEI			Patient PEI
	Mean	SEM	N	Mean	SEM	N	P Value	Significance			Mean	SEM	N	Mean	SEM	N	P Value	Significance
D18	0	0	8	0.0625	0.0625	16	0.333	No		D18	0	0	15	0	0	30		No
D20	0	0	8	0.0625	0.0625	16	0.333	No		D20	0	0	15	0.129032	0.0612054	30	0.043	No
D22	0.25	0.163663	8	0.5625	0.18186	16	0.216	No		D22	0.0625	0.0625	15	0.225806	0.0763365	30	0.105	No
D24	0.125	0.125	8	2.3125	0.489206	16	<0.001	***		D24	0.0625	0.0625	15	0.433333	0.123952	29	0.011	No
D26	2.5	1.0177	8	4.4375	0.758116	16	0.148	No		D26	0.1875	0.135976	15	0.633333	0.162476	29	0.041	No
D28	5.125	1.84621	8	8.5	0.875595	16	0.129	No		D28	0.5625	0.157288	15	1.7	0.329228	29	0.003	**
D30	5.5	1.33631	8	10.1875	0.954021	16	0.013	*		D30	0.9375	0.265656	15	3.23333	0.41435	29	<0.001	***
D32	3.875	0.742522	8	10.875	0.72385	16	<0.001	***		D32	1	0.316228	15	3.6	0.453847	29	<0.001	***
D34	3.375	0.730399	8	10.125	0.934857	16	<0.001	***		D34	2.6875	0.825221	15	4.7	0.623579	29	0.061	No
D36	3.75	0.49099	8	9.5	1.0328	16	<0.001	***		D36	5.1875	1.48104	15	8.63333	0.719967	29	0.048	*
D38	2.875	0.692756	8	9.4375	1.22464	16	<0.001	***		D38	6.3125	1.49922	15	10.6	0.911737	29	0.022	*
D40	3.75	1.0133	8	9.0625	1.07807	16	0.002	**		D40	6.25	1.05079	15	12.4667	0.778642	29	<0.001	***
D42	4.125	1.39434	8	8.4375	1.07614	16	0.027	*		D42	6.75	1.1565	15	13.2	0.754146	29	<0.001	***
D44	3.5	1.59239	8	7.375	1.09497	16	0.065	No		D44	7.5	0.970395	15	12.9333	0.834505	29	<0.001	***
D46	2.75	1.41105	8	6.6875	1.11325	16	0.044	*		D46	8.5	1.06458	15	13.1333	0.814711	29	0.002	**
D48	3.125	1.54038	8	6.4375	1.06054	16	0.099	No		D48	7.1875	1.04968	15	11.8667	1.01226	29	0.003	**
Mean Firing Rate(Hz)
	Control POM			Patient POM							Control PEI			Patient PEI
	Mean	SEM	N	Mean	SEM	N	P Value	Significance			Mean	SEM	N	Mean	SEM	N	P Value	Significance
D18	0.0003385	0.000103696	8	0.013073	0.0127537	16	0.334	No		D18	0.000169188	6.36877e-05	15	0.000517516	0.000167863	30	0.177	No
D20	0.000338625	0.000147	8	0.00131506	0.000407742	16	0.168	No		D20	0.00046875	0.000119561	15	0.00346771	0.00151972	30	0.177	No
D22	0.00302062	0.00111294	8	0.0102343	0.00299239	16	0.168	No		D22	0.00156244	0.000990408	15	0.00656581	0.00192813	30	0.123	No
D24	0.00513025	0.00193278	8	0.0426042	0.0105998	16	0.05	No		D24	0.00395838	0.00262808	15	0.00796368	0.00171472	30	0.212	No
D26	0.0384635	0.0145272	8	0.234023	0.0684105	16	0.013	*		D26	0.00350256	0.00115079	15	0.0127688	0.00301547	30	0.046	No
D28	0.174531	0.0641465	8	0.811237	0.176225	16	0.003	**		D28	0.0163151	0.0048835	15	0.0358669	0.0082558	30	0.177	No
D30	0.160677	0.0444212	8	1.53802	0.399839	16	0.004	**		D30	0.0370704	0.0145188	15	0.0984476	0.0181693	30	0.011	*
D32	0.173646	0.0410023	8	1.60796	0.363957	16	0.001	**		D32	0.0283334	0.00869256	15	0.142722	0.0347249	30	0.003	**
D34	0.174297	0.0479639	8	1.11983	0.235015	16	0.001	**		D34	0.0494791	0.0149638	15	0.200094	0.0395783	30	0.001	**
D36	0.0977345	0.0289952	8	0.916289	0.205909	16	0.001	**		D36	0.106133	0.0315874	15	0.486257	0.0668043	30	<0.001	***
D38	0.053203	0.0181038	8	1.00214	0.293103	16	0.006	**		D38	0.164102	0.0447286	15	1.01382	0.137193	30	<0.001	***
D40	0.108594	0.0347914	8	1.12677	0.331524	16	0.008	**		D40	0.153633	0.0356444	15	1.29032	0.130988	30	<0.001	***
D42	0.163203	0.0766525	8	1.0078	0.257447	16	0.006	**		D42	0.185872	0.041435	15	1.6172	0.185849	30	<0.001	***
D44	0.130339	0.0624013	8	0.871081	0.245306	16	0.009	**		D44	0.204284	0.0426103	15	1.91926	0.222105	30	<0.001	***
D46	0.167344	0.086283	8	0.763828	0.274552	16	0.053	No		D46	0.255352	0.0512289	15	2.27747	0.2419	30	<0.001	***
D48	0.196042	0.101946	8	0.815612	0.290184	16	0.059	No		D48	0.404649	0.117147	15	1.59843	0.200505	30	<0.001	***
Network Burst Frequency(Hz)
	Control POM			Patient POM							Control PEI			Patient PEI
	Mean	SEM	N	Mean	SEM	N	P Value	Significance			Mean	SEM	N	Mean	SEM	N	P Value	Significance
D18	0	0	0	0	0	0				D18	0	0	0	0	0	0
D20	0	0	0	0	0	0				D20	0	0	0	0	0	0
D22	0	0	0	0	0	0				D22	0	0	0	0	0	0
D24	0	0	0	0.01	0.003333	2	0.205			D24	0	0	0	0	0	0
D26	0.01	0.00192431	3	0.0263333	0.00395811	10	0.003	**		D26	0	0	0	0	0	0
D28	0.0133332	0.00235702	4	0.0409092	0.00359832	11	<0.001	***		D28	0	0	0	0.026667	0	1
D30	0.0216665	0.000962154	4	0.0413888	0.00667247	12	0.013	*		D30	0.003333	0	2	0.043333	0	1
D32	0.016667	0	1	0.0473333	0.00888608	15		No		D32	0	0	0	0.066667	0	1
D34	0.00555533	0.00222233	3	0.0504763	0.0144194	14	0.008	**		D34	0.0119047	0.00239678	7	0.043889	0.0122147	6	0.047	*
D36	0.0066665	0.00149079	6	0.0308334	0.00820739	16	0.011	*		D36	0.00904771	0.000614698	7	0.038254	0.00261881	21	<0.001	***
D38	0.005	0.001667	2	0.0213332	0.00411217	15	0.003	**		D38	0.00833338	0.00109106	8	0.0536111	0.00592462	24	<0.001	***
D40	0.00555567	0.00111133	3	0.0448718	0.019214	13	0.064	No		D40	0.0125927	0.00433115	9	0.0583333	0.00795767	26	<0.001	***
D42	0.006	0.00124731	5	0.0387179	0.0133201	13	0.031	*		D42	0.0137037	0.00330751	9	0.0712346	0.00939132	27	<0.001	***
D44	0.013333	0	2	0.0254545	0.00895864	11	0.206	No		D44	0.0143332	0.00329792	10	0.0970512	0.0105236	26	<0.001	***
D46	0.015	0.008333	2	0.0166668	0.00258203	6	0.876	No		D46	0.015	0.00212282	10	0.12321	0.0114223	27	<0.001	***
D48	0.018333	0.015	2	0.0261907	0.00714284	7	0.696	No		D48	0.0366666	0.0139111	9	0.107917	0.0126958	24	0.001	**
weighted Mean Firing Rate(Hz)
	Control POM			Patient POM							Control POM			Patient POM
	Mean	SEM	N	Mean	SEM	N	P Value	Significance			Mean	SEM	N	Mean	SEM	N	P Value	Significance
D18	0	0	0	0	0	0				D18	0	0	0	0	0	0
D20	0	0	0	0.09	0	1				D20	0	0	0	0.133333	0.0166665	2
D22	0.116667	0.0033335	2	0.234762	0.0804283	7	0.193	No		D22	0.26	0	1	0.279444	0.0793466	6
D24	0.083333	0	1	0.279514	0.0553959	12				D24	0.69	0	1	0.173889	0.0247861	9
D26	0.215167	0.0210099	5	0.738241	0.147067	14	0.004	**		D26	0.153334	0.0266665	2	0.224744	0.0256593	13	0.137	No
D28	0.448628	0.107531	6	1.38591	0.229645	16	0.001	**		D28	0.359792	0.127452	8	0.295427	0.0485302	19	0.648	No
D30	0.406808	0.0705114	8	2.15946	0.390515	16	<0.001	***		D30	0.373025	0.110935	9	0.453566	0.0418903	24	0.512	No
D32	0.820972	0.249067	8	2.26065	0.39444	16	0.005	**		D32	0.3725	0.0910542	8	0.524748	0.0829416	27	0.231	No
D34	0.908576	0.263041	8	1.61567	0.255822	16	0.069	No		D34	0.360838	0.155869	8	0.696417	0.117927	24	0.106	No
D36	0.358187	0.107861	8	1.2994	0.221634	16	0.001	**		D36	0.368334	0.101679	9	0.878625	0.0727252	28	<0.001	***
D38	0.241136	0.0444574	8	1.32253	0.301209	16	0.003	**		D38	0.329282	0.0431939	13	1.40355	0.134072	28	<0.001	***
D40	0.380011	0.0732668	7	1.59475	0.410443	16	0.01	*		D40	0.355308	0.0534228	14	1.64485	0.12443	28	<0.001	***
D42	0.519794	0.107082	6	1.49151	0.289959	16	0.006	**		D42	0.366732	0.0419543	15	1.9687	0.197354	28	<0.001	***
D44	0.537608	0.146038	6	1.42654	0.280303	16	0.011	*		D44	0.36253	0.0496936	15	2.32212	0.2231	28	<0.001	***
D46	0.945812	0.31505	4	1.39273	0.272215	16	0.314	No		D46	0.42076	0.0499566	15	2.75573	0.217028	28	<0.001	***
D48	1.0162	0.246485	5	1.58079	0.277086	16	0.15	No		D48	0.645333	0.145531	14	2.03853	0.167093	27	<0.001	***
